# Supplementary material for: Corolla chirality does not contribute to directed pollen movement in Hypericum perforatum (Hypericaceae): mirror image pinwheel flowers function as radially symmetric flowers in pollination
Source: Ecol Evol. 2016 Jun 26;6(14):5076–86. doi: 10.1002/ece3.2268 (PMC4979728; doi:10.1002/ece3.2268)
Supplement: Supplementary file 2 — Table S1. Pollinator sequence: Movement between flowers. [file ECE3-6-5076-s002.xlsx]

## Sheet: Sheet1
Diller & Fenster- Corolla chirality and pollen movement- Supporting Material-S1
									Expected Proportions				Exp. Prop * total sequences per video				Observed Values					Abs[Observed-Expected Freq.]
Population	Video	Day	R present	L present	video (hr)	Pollinator	R visited	L visited	E-RR	E-RL	E-LR	E-LL	Efreq-RR	Efreq-RL	Efreq-LR	Efreq-LL	O-RR	O-RL	O-LR	O-LL	Total seq	O-E.RR	O-E.RL	O-E.LR	O-E.LL
A	1	2013-06-25	2	3	1.5	Large bees	33	28	0.1	0.3	0.3	0.3	3.3	9.9	9.9	9.9	2	15	12	4	33	1.3	5.1	2.1	5.9
A	2	2013-06-25	3	2	1	Large bees	21	14	0.3	0.3	0.3	0.1	6.9	6.9	6.9	2.3	11	5	7	0	23	4.1	1.9	0.1	2.3
A	2	2013-06-25	3	2	1	Small bees	4	0	0.3	0.3	0.3	0.1	0.6	0.6	0.6	0.2	2	0	0	0	2	1.4	0.6	0.6	0.2
A	3	2013-06-27	2	2	1.5	Large bees	25	31	0.166	0.33	0.33	0.166	5.478	10.89	10.89	5.478	0	17	7	9	33	5.478	6.11	3.89	3.522
A	3	2013-06-27	2	2	1.5	Small bees	2	1	0.166	0.33	0.33	0.166	0.332	0.66	0.66	0.332	0	1	1	0	2	0.332	0.34	0.34	0.332
A	4	2013-06-29	1	3	1.5	Large bees	20	55	0	0.25	0.25	0.5	0	11.5	11.5	23	0	11	14	21	46	0	0.5	2.5	2
A	4	2013-06-29	1	3	1.5	Small bees	13	34	0	0.25	0.25	0.5	0	5.5	5.5	11	0	6	5	11	22	0	0.5	0.5	0
A	5	2013-06-29	2	3	1	Large bees	39	35	0.1	0.3	0.3	0.3	3.5	10.5	10.5	10.5	15	11	3	6	35	11.5	0.5	7.5	4.5
A	5	2013-06-29	2	3	1	Small bees	20	20	0.1	0.3	0.3	0.3	2	6	6	6	6	2	6	6	20	4	4	0	0
A	6	2013-07-01	2	3	1	Large bees	46	45	0.1	0.3	0.3	0.3	5.9	17.7	17.7	17.7	5	25	20	9	59	0.9	7.3	2.3	8.7
A	7	2013-07-01	2	3	1.5	Large bees	55	73	0.1	0.3	0.3	0.3	7.7	23.1	23.1	23.1	21	14	25	17	77	13.3	9.1	1.9	6.1
A	7	2013-07-01	2	3	1.5	Small bees	12	10	0.1	0.3	0.3	0.3	0.9	2.7	2.7	2.7	3	3	1	2	9	2.1	0.3	1.7	0.7
A	8	2013-07-03	3	3	1.25	Large bees	101	123	0.2	0.3	0.3	0.2	22.6	33.9	33.9	22.6	7	39	46	21	113	15.6	5.1	12.1	1.6
A	8	2013-07-03	3	3	1.25	Small bees	44	73	0.2	0.3	0.3	0.2	11.2	16.8	16.8	11.2	2	22	16	16	56	9.2	5.2	0.8	4.8
B	9	2013-06-23	2	1	1.5	Large bees	32	31	0.33	0.33	0.33	0	10.56	10.56	10.56	0	2	22	8	0	32	8.56	11.44	2.56	0
B	10	2013-06-23	2	1	1	Large bees	35	27	0.33	0.33	0.33	0	8.91	8.91	8.91	0	9	13	5	0	27	0.09	4.09	3.91	0
B	11	2013-06-24	4	2	1.5	Large bees	49	19	0.4	0.266	0.266	0.066	20.4	13.566	13.566	3.366	26	9	15	1	51	5.6	4.566	1.434	2.366
B	11	2013-06-24	4	2	1.5	Small bees	69	39	0.4	0.266	0.266	0.066	28.4	18.886	18.886	4.686	30	18	17	6	71	1.6	0.886	1.886	1.314
B	12	2013-06-28	2	2	1.5	Large bees	86	35	0.166	0.33	0.33	0.166	11.122	22.11	22.11	11.122	25	20	22	0	67	13.878	2.11	0.11	11.122
B	12	2013-06-28	2	2	1.5	Small bees	6	2	0.166	0.33	0.33	0.166	0.498	0.99	0.99	0.498	1	1	1	0	3	0.502	0.01	0.01	0.498
B	13	2013-06-28	2	3	1	Large bees	33	46	0.1	0.3	0.3	0.3	3.6	10.8	10.8	10.8	8	2	14	12	36	4.4	8.8	3.2	1.2
B	13	2013-06-28	2	3	1	Small bees	4	4	0.1	0.3	0.3	0.3	0.3	0.9	0.9	0.9	0	1	2	0	3	0.3	0.1	1.1	0.9
B	14	2013-07-02	2	3	1	Large bees	70	100	0.1	0.3	0.3	0.3	9.8	29.4	29.4	29.4	3	50	38	7	98	6.8	20.6	8.6	22.4
B	14	2013-07-02	2	3	1	Small bees	3	6	0.1	0.3	0.3	0.3	0.4	1.2	1.2	1.2	0	2	2	0	4	0.4	0.8	0.8	1.2
B	15	2013-07-02	4	2	1	Large bees	145	78	0.4	0.266	0.266	0.066	52.8	35.112	35.112	8.712	44	39	49	0	132	8.8	3.888	13.888	8.712
B	15	2013-07-02	4	2	1	Small bees	5	3	0.4	0.266	0.266	0.066	2	1.33	1.33	0.33	0	2	3	0	5	2	0.67	1.67	0.33
			62	64													222	350	339	148	1059	122.14	104.51	75.498	90.696
